# Supplementary material for: Neuromechanistic Model of Auditory Bistability
Source: PLoS Comput Biol. 2015 Nov 12;11(11):e1004555. doi: 10.1371/journal.pcbi.1004555 (PMC4642990; doi:10.1371/journal.pcbi.1004555)
Supplement: S1 Data — Durations from each trial are provided in Matlab data format in the supporting information file S1_data.zip. (ZIP) [file pcbi.1004555.s001.zip]

Archive with 2 entries (2 files):
- ExtractIndividualDurations.m
- IndividualDurationsByTrial.mat
